# Supplementary material for: Maintaining close canopy cover prevents the invasion of Pinus radiata: Basic ecology to manage native forest invasibility
Source: PLoS One. 2019 May 24;14(5):e0210849. doi: 10.1371/journal.pone.0210849 (PMC6534307; doi:10.1371/journal.pone.0210849)
Supplement: S3 Table — Latitude and longitude are in UTM. (XLSX) [file pone.0210849.s003.xlsx]

## Sheet: Hoja1
LAT	LONG	FRAGMENT	FRAGMENT.type	FOREST COVER(%)	LITTER DEPTH (cm)	SHANNON DIVERSITY INDEX	PAR RADIATION (nm)	SEEDLING DENSITY	SPECIES RICHNESS	ALTITUDE (M)
728740	6027547	P11	A	80	42.68	58.17	2.74	0	15	300
728702	6027532	P21	A	65	42.68	83.04	4.4	0	17	297
728608	6027471	P31	A	55	30.49	67.07	6.08	20	11	292
728513	6027496	P41	A	65	46.34	50.27	7.99	6	13	290
728504	6027402	P51	A	65	38.41	69.73	2.11	1	16	289
728392	6027455	P61	A	65	41.46	74.98	2.58	0	18	289
728390	6027380	P71	A	65	52.44	81.94	1.29	0	16	289
728466	6027304	P81	A	75	54.88	72.73	2.28	0	15	289
728375	6027254	P91	A	75	85.37	60.1	2.4	0	11	290
728307	6027280	P101	A	55	36.59	92.21	6.22	3	15	292
728288	6027363	P111	A	55	36.59	71.23	6.43	5	12	300
729303	6029630	P12	B	40	18.29	42.74	9.16	5	9	447
729350	6020626	P22	B	50	3.66	60.24	13.16	5	16	445
729368	6029622	P32	B	60	36.59	70.33	28.88	3	17	443
729383	6029617	P42	B	70	25.61	42.83	8.80	2	11	440
729455	6029330	P52	B	50	21.95	56.55	33.89	3	19	441
729320	6029321	P62	B	60	39.02	47	10.28	0	10	440
729239	6029320	P72	B	70	42.68	38.23	6.79	0	16	446
729245	6029261	P82	B	60	24.02	62.86	7.15	3	21	446
728926	6029628	P92	B	75	24.39	79.3	14.43	0	20	450
728926	6029636	P102	B	40	16.46	70.05	37.70	3	18	451
729104	6029640	P112	B	80	33.54	53.83	6.85	0	12	440
729195	6029636	P122	B	25	12.2	60.1	73.66	4	13	442
729310	6029634	P132	B	50	18.9	33.52	34.6	3	7	443
729460	6029621	P142	B	30	14.63	69.76	72.64	22	15	439
729448	6029619	P152	B	55	14.63	92.06	16.07	8	21	438
726906	6032714	P13	C	40	12.8	78.54	50.3	18	21	515
726834	6032833	P23	C	10	15.24	49.1	60.2	7	10	520
726926	6032803	P33	C	50	13.41	27.69	72.85	6	10	522
725029	6033561	P14	D	70	15.85	66.06	5.13	0	9	435
724864	6033707	P24	D	50	12.19	50.14	13.11	6	16	430
724760	6033753	P34	D	60	41.46	66.26	47.77	2	16	432
724738	6033793	P44	D	10	10.98	70.79	56.05	2	16	430
724692	6033730	P54	D	65	25.61	77.9	15.61	0	18	445
724616	6033920	P64	D	15	8.54	71.09	83.03	6	15	443
725069	6033763	P74	D	50	8.54	52.86	14.05	14	14	435
724991	6033673	P84	D	50	8.54	52.86	14.05	14	14	442
724923	6033930	P94	D	70	28.05	54.41	11.53	0	17	448
724841	6033960	P104	D	55	35.37	55.79	19.39	0	16	450
724724	6034037	P114	D	70	45.12	65.64	16.96	0	15	450
724633	6034098	P124	D	20	6.09	84.71	62.39	8	25	433
724997	6033879	P134	D	60	34.14	81.97	23.59	4	19	433
724826	6033970	P144	D	65	41.46	90.62	13.29	0	18	429
724826	6033970	P154	D	50	41.46	82.62	44.1	0	15	430
724680	6033789	P164	D	70	56.09	40.53	23.49	0	12	430
725668	6033501	P15	E	20	4.88	78.76	21.2	1	14	512
725863	6033518	P25	E	40	20.73	70.87	20.21	7	17	510
725856	6033567	P35	E	50	21.95	75.51	32.16	5	16	509
725637	6034270	P45	E	65	28.05	37.41	18.99	3	11	506
725855	6033681	P55	E	60	10.98	89.09	51.06	4	20	515
725856	6033735	P65	E	50	7.31	89.07	48	7	16	515
725862	6033774	P75	E	20	8.54	89.66	100	3	22	516
728477	6031119	P16	F	75	46.34	86.3	5.22	0	20	500
728398	6031158	P26	F	70	32.93	90.28	7.18	12	21	495
728321	6031494	P36	F	75	43.9	60.78	7.45	2	9	495
728259	6031506	P46	F	60	46.34	39.58	34.7	5	9	501
728204	6031512	P56	F	50	41.46	77.79	39.63	4	13	503
728424	6031494	P66	F	20	8.54	70.22	61.69	1	11	495
728324	6031505	P76	F	50	37.8	50.99	52.29	1	7	495
728259	6031508	P86	F	50	52.43	57.53	53.38	0	9	501
728813	6031191	P96	F	60	57.31	71.67	19.77	0	10	500
728823	6031485	P106	F	10	40.24	46.92	65.42	0	9	500
728819	6031486	P116	F	50	32.93	75.58	2	0	10	496
728818	6031160	P126	F	50	20.73	37.55	4.17	0	9	498
727511	6031520	P136	F	70	48.78	36.73	6.07	0	6	498
727338	6031553	P146	F	15	18.29	75.47	8.51	8	11	520
728917	6031498	P156	F	60	41.46	58.6	14.16	0	8	508
728924	6031488	P166	F	70	39.02	52.8	5.73	0	10	512
728926	6031480	P176	F	25	24.39	70.42	30.89	1	10	512
728897	6031148	P186	F	60	34.15	41.61	23.69	0	7	515
728855	6031066	P196	F	60	6.09	92.2	2.71	0	17	510
728575	6031117	P206	F	80	10.98	58.42	1.93	0	9	502
730315	6031115	P216	F	55	43.9	69.52	13.53	0	12	505
728808	6031194	P226	F	60	45.12	62.26	16.59	0	10	505
728817	6031483	P236	F	70	6.09	37.22	24.97	0	4	520
728820	6031489	P246	F	50	46.34	43.9	45.45	6	6	519
728825	6031486	P256	F	50	47.56	41.79	72.82	0	6	519
728835	6031484	P266	F	70	70.73	50.61	20.54	0	7	522
728824	6031132	P276	F	70	70.73	50.61	20.54	0	7	499
728820	6031163	P286	F	80	57.31	69.79	9.42	0	11	497
728840	6031171	P296	F	40	37.8	61.84	33.44	0	13	498
728824	6031193	P306	F	35	52.43	50.33	51.89	0	9	495
728824	6031193	P316	F	65	57.31	42.51	9.98	2	7	494
729039	6031491	P326	F	50	47.56	66.72	30.05	1	15	494
729115	6031495	P336	F	55	48.78	68.68	40.44	0	11	505
729190	6031487	P346	F	25	45.12	37.79	26.59	2	6	505
729290	6031469	P356	F	40	24.39	63.35	68.18	12	9	501
730739	6033297	P17	G	20	12.2	69.22	30.99	10	13	565
730812	6033285	P27	G	30	12.2	65.66	61.71	8	15	563
730847	6033282	P37	G	70	53.66	70.13	1.41	0	15	555
730912	6033279	P47	G	60	41.46	66.61	18.36	0	18	555
731010	6033274	P57	G	40	14.63	45.13	50.32	0	8	572
730655	6032978	P67	G	20	13.41	84.74	60.86	1	16	572
730726	6033283	P77	G	10	4.87	62.19	21.67	6	14	568
730766	6032966	P87	G	20	9.76	57.99	46.31	2	13	568
730843	6032930	P97	G	35	21.34	65.21	11.72	12	10	562
731068	6032893	P107	G	70	74.39	41.96	5.97	0	7	560
731014	6032771	P117	G	35	25	42.26	36.41	4	9	560
730926	6032776	P127	G	30	31.09	72.31	24.19	15	12	559
730858	6032831	P137	G	65	30.49	52.81	10.08	0	10	558
730771	6032876	P147	G	15	22.56	72.27	23.57	1	13	558
730677	6032934	P157	G	65	53.66	43.24	4.53	0	8	568
730656	6032790	P167	G	20	4.87	86.03	45.17	16	15	569
730750	6032744	P177	G	10	13.41	62.04	12.72	5	9	572
730807	6032718	P187	G	50	23.17	64.37	31.95	6	12	572
730871	6032655	P197	G	55	45.12	44.25	6.2	0	6	573
731018	6032617	P207	G	75	47.56	52.25	9.29	0	6	567
730648	6032700	P217	G	10	53.66	83.92	1.33	15	16	567
730692	6032659	P227	G	60	35.37	62.86	5.14	3	9	565
730784	6032629	P237	G	55	43.9	67.23	2.26	0	10	562
730863	6032645	P247	G	60	37.2	65.69	1.61	1	14	562
731044	6032579	P257	G	35	43.9	69.81	7.17	2	12	560
730993	6032448	P267	G	10	43.9	76.39	3.24	0	15	559
730824	6032427	P277	G	20	6.09	76.49	40.58	3	11	555
730674	6032227	P287	G	35	24.39	60.49	34.69	8	8	555
730803	6032187	P297	G	75	48.17	67.35	7.49	0	10	565
731028	6032138	P307	G	30	30.49	60.18	23.82	8	12	565
725350	6030971	P18	H	30	56.09	62.81	5.83	23	8	400
725503	6030967	P28	H	75	89.02	55.97	1900-01-25 09:36:00	0	9	402
725650	6030942	P38	H	60	81.7	69.08	1.64	3	10	402
725716	6030947	P48	H	30	62.2	89.45	2.99	15	17	406
725880	6030881	P58	H	70	96.34	71.4	5.7	0	12	407
726007	6030865	P68	H	65	91.46	65.94	23.41	0	11	411
726193	6030845	P78	H	60	57.31	70.97	27.1	20	12	411
726658	6030993	P88	H	35	34.14	64	16.74	13	9	411
726395	6031108	P98	H	60	69.51	72.15	7.79	3	14	415
726322	6031289	P108	H	60	71.95	71.3	7.22	5	14	415
727112	6030646	P118	H	30	45.12	71.54	31.31	16	15	415
727057	6030659	P128	H	40	36.59	84.3	30.17	1	14	419
727021	6030725	P138	H	60	76.83	91.51	22.71	3	20	419
726997	6030790	P148	H	60	60.98	81.74	36.4	2	16	419
727004	6030849	P158	H	35	92.68	91.44	34.15	0	21	424
726980	6030896	P168	H	65	62.2	96.64	30.99	1	20	424
726956	6030958	P178	H	70	65.85	86.66	25.18	1	13	428
726933	6031042	P188	H	75	41.46	90.31	5.08	0	15	428
726884	6031074	P198	H	80	57.31	81.09	1.75	1	16	428
726674	6031320	P208	H	45	31.7	85.79	8.04	3	17	431
726563	6031492	P218	H	70	40.24	97.17	36.15	4	20	431
726422	6031450	P228	H	80	41.46	76.93	3.69	0	15	432
726122	6031618	P238	H	50	29.3	100	46.42	1	22	434
725885	6031584	P248	H	60	60.98	84.01	6.73	2	14	434
725889	6031460	P258	H	65	100	84.01	39.04	2	14	436
725945	6031459	P268	H	40	48.78	49.18	13.91	2	10	436
726259	6031466	P278	H	70	52.43	48.12	17.22	1	8	438
726312	6031576	P288	H	65	97.26	53.59	11.03	0	9	438
726373	6031423	P298	H	70	82.93	70.67	14.67	0	12	438
726433	6031409	P308	H	80	76.83	75.12	23.77	0	11	441
726467	6031378	P318	H	50	71.95	95.29	17.76	2	17	441
726492	6031263	P328	H	25	91.46	89.73	11.03	3	16	441
726424	6031147	P338	H	80	36.59	90	13.89	0	17	443
726247	6031109	P348	H	50	42.68	68.55	13.89	3	11	444
726784	6031089	P358	H	75	60.98	71.87	10.57	3	11	444
726866	6030976	P368	H	80	64.63	73.35	23.14	1	12	444
726974	6030843	P378	H	70	39.02	75.86	6.96	0	13	448
725335	6031104	P388	H	70	92.68	63.35	5.63	2	8	449
725479	6031014	P398	H	40	50	63.98	21.95	17	17	449
725667	6031108	P408	H	50	57.31	62.63	1.46	5	15	449
725789	6031157	P418	H	15	33.25	41.02	2.77	4	14	453
724379	6031200	P428	H	70	41.57	51.19	48.92	1	10	454
724323	6031167	P438	H	65	63.41	19.62	33.45	1	9	454
726121	6031103	P448	H	60	53.66	71.09	31.23	39	12	456
726194	6031092	P458	H	75	60.98	68.74	23.86	1	12	456
